# Supplementary material for: Adsorptive Removal of Heavy Metal Ions, Organic Dyes, and Pharmaceuticals by DNA–Chitosan Hydrogels
Source: Gels. 2021 Aug 6;7(3):112. doi: 10.3390/gels7030112 (PMC8395854; doi:10.3390/gels7030112)
Supplement: Supplementary file 1 [file gels-07-00112-s001.zip]

Archive with 1 entries (1 files):
- gels-1264418-supplementary.pdf
